# Supplementary material for: A High Throughput Screening HPLC-FLD Method for Paralytic Shellfish Toxins (PSTs) Enabling Effective Official Control
Source: Molecules. 2022 Jul 22;27(15):4702. doi: 10.3390/molecules27154702 (PMC9331220; doi:10.3390/molecules27154702)
Supplement: Supplementary file 1 [file molecules-27-04702-s001.zip]

Archive with 2 entries (2 files):
- molecules-1821923 Supplementary materials.pdf
- File S3.  Excel data sheet for PSTs screening results elaboration..xlsx
