# Supplementary material for: A High Throughput Screening HPLC-FLD Method for Paralytic Shellfish Toxins (PSTs) Enabling Effective Official Control
Source: Molecules. 2022 Jul 22;27(15):4702. doi: 10.3390/molecules27154702 (PMC9331220; doi:10.3390/molecules27154702)
Supplement: Supplementary file 1 [file molecules-27-04702-s001.zip › File S3. Excel data sheet for PSTs screening results elaboration..xlsx]

## Sheet: COMPILING INSTRUCTION
INSTRUCTION FOR EXCEL SHEET FILLING
SHEET PASSWORD: PSTs
Only the pale yellow cells need to be filled in with the appropriate data. The BATCH QUALITY CONTROL sheet should be filled in to control that during the analytical batch all the parameters derived during method validation are fullfilled and therefore the samples analytical results reliable: 1-Report the chromatographic signals (areas) for the PSTs Matrix Standard injected at least 5 times (cells…
As an example a typical ANALYTICAL BATCH is reported below:
	TYPICAL ANALYTICAL BATCH
			SAMPLE name	SAMPLE File	SAMPLE Type	Inj. Volume (µL)
		1	PSTs MATRIX STANDARD N_1	MSd-1	Std	100
		2	PSTs MATRIX STANDARD N_2	MSd-2	Std
		3	PSTs MATRIX STANDARD N_3	MSd-3	Std
		4	PSTs MATRIX STANDARD N_4	MSd-4	Std
		5	wash (H2O)	WSH-1	Unknown
		6	QC -	QC-	QC
		7	procedural blank	blank	Unknown
		8	oxidized sample	OX-Spl-1	Unknown
		9	oxidized sample	OX-Spl-2	Unknown
		10	oxidized sample	OX-Spl-3	Unknown
		11	oxidized sample	OX-Spl-4	Unknown
		12	oxidized sample	OX-Spl-5	Unknown
		13	oxidized sample	OX-Spl-6	Unknown
		14	oxidized sample	OX-Spl-7	Unknown
		15	oxidized sample	OX-Spl-8	Unknown
		16	oxidized sample	OX-Spl-9	Unknown
		17	oxidized sample	OX-Spl-10	Unknown
		18	oxidized sample	OX-Spl-11	Unknown
		19	oxidized sample	OX-Spl-12	Unknown
		20	oxidized sample	OX-Spl-13	Unknown
		21	oxidized sample	OX-Spl-14	Unknown
		22	oxidized sample	OX-Spl-15	Unknown
		23	oxidized sample	OX-Spl-16	Unknown
		24	oxidized sample	OX-Spl-17	Unknown
		25	oxidized sample	OX-Spl-18	Unknown
		26	oxidized sample	OX-Spl-19	Unknown
		27	oxidized sample	OX-Spl-20	Unknown
		28	QC + N_1	QC+_1	QC
		29	QC + N_2	QC+_2	QC
		30	QC + N_3	QC+_3	QC
		31	QC + N_4	QC+_4	QC
		32	QC + N_5	QC+_5	QC
		33	second QC +	sec QC+_1	QC
		34	PSTs MATRIX STANDARD N_5	MSd-5	Std
		35	wash (H2O)	WSH-2	Unknown
		36	NON oxidized sample	non-OX-Spl-1	Unknown
		37	NON oxidized sample	non-OX-Spl-2	Unknown
		38	NON oxidized sample	non-OX-Spl-3	Unknown
		39	NON oxidized sample	non-OX-Spl-4	Unknown
		40	NON oxidized sample	non-OX-Spl-5	Unknown
		41	NON oxidized sample	non-OX-Spl-6	Unknown
		42	NON oxidized sample	non-OX-Spl-7	Unknown
		43	NON oxidized sample	non-OX-Spl-8	Unknown
		44	NON oxidized sample	non-OX-Spl-9	Unknown
		45	NON oxidized sample	non-OX-Spl-10	Unknown
		46	NON oxidized sample	non-OX-Spl-11	Unknown
		47	NON oxidized sample	non-OX-Spl-12	Unknown
		48	NON oxidized sample	non-OX-Spl-13	Unknown
		49	NON oxidized sample	non-OX-Spl-14	Unknown
		50	NON oxidized sample	non-OX-Spl-15	Unknown
		51	NON oxidized sample	non-OX-Spl-16	Unknown
		52	NON oxidized sample	non-OX-Spl-17	Unknown
		53	NON oxidized sample	non-OX-Spl-18	Unknown
		54	NON oxidized sample	non-OX-Spl-19	Unknown
		55	NON oxidized sample	non-OX-Spl-20	Unknown
		56	wash (H2O)	WSH-3	Unknown

## Sheet: BATCH QUALITY CONTROL
PSTs MATRIX STANDARD
TOXINS		CONC.	I	II	III	IV	V				I	II	III	IV	V					PROCEDURAL BLANK			QC-
		µg /mL	CHROM. SIGNALS (Area)					MEAN	SD	RSD%	RETENTION TIME (Rt)					MEAN	SD	RSD%		TOXINS	S/N < 10		TOXINS	S/N < 10
GTX1,4		0.025	10000	10000	10000	10000	10000	10000	0	0	7	7	7	7	7	7	6.8	7.2		GTX1,4			GTX1,4
C1,2		0.018	10000	10000	10000	10000	10000	10000	0	0	7	7	7	7	7	7	6.8	7.2		C1,2			C1,2
dcNEO		0.013	10000	10000	10000	10000	10000	10000	0	0	7	7	7	7	7	7	6.8	7.2		dcNEO			dcNEO
dcSTX		0.015	10000	10000	10000	10000	10000	10000	0	0	7	7	7	7	7	7	6.8	7.2		dcSTX			dcSTX
GTX2,3		0.013	10000	10000	10000	10000	10000	10000	0	0	7	7	7	7	7	7	6.8	7.2		GTX2,3			GTX2,3
GTX5		0.02	10000	10000	10000	10000	10000	10000	0	0	7	7	7	7	7	7	6.8	7.2		GTX5			GTX5
STX		0.02	10000	10000	10000	10000	10000	10000	0	0	7	7	7	7	7	7	6.8	7.2		STX			STX
QC+																						RECOVERY						REPEATABILITY
TOXINS	WEIGHT QC+	SPIKING LEVEL	I	II	III	IV	V						I	II	III	IV	V					TOXINS	min validation	max validation	R%	JUDGMENT		TOXINS	SPIKING LEVEL	SECOND QC+	rep	rep. lim.	JUDGMENT
	(g)	µg STX·2HCl eqv/kg	CHROM. SIGNALS (Area)					MEAN	MEAN +50%	SD	RSD%	R%	RETENTION TIME (Rt)					MEAN	- 0,2 min	+ 0,2 min									µg STX·2HCl eqv/kg	Aree	%
GTX1,4	1	200	5000	5000	5000	5000	5000	5000	7500	0	0	50	7	7	7	7	7	7	6.8	7.2		GTX1,4	64.5	85.4999	50	NOT PASSED		GTX1,4	200	6000	16.6667	15	NO
C1,2		14.4	7500	7500	7500	7500	7500	7500	11250	0	0	75	7	7	7	7	7	7	6.8	7.2		C1,2	73.5	86.4999	75	PASSED		C1,2	14.4	7200	4	19	OK
dcNEO		40	7500	7500	7500	7500	7500	7500	11250	0	0	75	7	7	7	7	7	7	6.8	7.2		dcNEO	42.5	91.4999	75	PASSED		dcNEO	41.6	7800	3.84615	12	OK
dcSTX		120	7500	7500	7500	7500	7500	7500	11250	0	0	75	7	7	7	7	7	7	6.8	7.2		dcSTX	64.5	93.4999	75	PASSED		dcSTX	120	7600	1.31579	24	OK
GTX2,3		60	7500	7500	7500	7500	7500	7500	11250	0	0	75	7	7	7	7	7	7	6.8	7.2		GTX2,3	50.5	87.499	75	PASSED		GTX2,3	62.4	15000	50	31	NO
GTX5		16	6200	6200	6200	6200	6200	6200	9300	0	0	62	7	7	7	7	7	7	6.8	7.2		GTX5	62.5	79.499	62	NOT PASSED		GTX5	16	8000	22.5	33	OK
STX		160	7500	7500	7500	7500	7500	7500	11250	0	0	75	7	7	7	7	7	7	6.8	7.2		STX	61.5	82.4999	75	PASSED		STX	160	14000	46.4286	23	NO

## Sheet: SAMPLES 
NON OXIDIZED SAMPLES SIGNALS
		I		II		III		IV		V		VI		VII		VIII		IX		X		XI		XII		XIII		XIV		XV		XVI		XVII		XVIII		XIX		XX
SAMPLE ID		N1		N2		N3
WEIGHT (g)		5.01		4.95		5.02
TOXINS		Signal	Rt	Signal	Rt	Signal	Rt	Signal	Rt	Signal	Rt	Signal	Rt	Signal	Rt	Signal	Rt	Signal	Rt	Signal	Rt	Signal	Rt	Signal	Rt	Signal	Rt	Signal	Rt	Signal	Rt	Signal	Rt	Signal	Rt	Signal	Rt	Signal	Rt	Signal	Rt
GTX1,4
C1,2
dcNEO
dcSTX
GTX2,3
GTX5
STX
OXIDIZED SAMPLES SIGNALS
		I		II		III		IV		V		VI		VII		VIII		IX		X		XI		XII		XIII		XIV		XV		XVI		XVII		XVIII		XIX		XX
SAMPLE ID		N1		N2		N3		0		0		0		0		0		0		0		0		0		0		0		0		0		0		0		0		0
TOXINS		Signal	Rt	Signal	Rt	Signal	Rt	Signal	Rt	Signal	Rt	Signal	Rt	Signal	Rt	Signal	Rt	Signal	Rt	Signal	Rt	Signal	Rt	Signal	Rt	Signal	Rt	Signal	Rt	Signal	Rt	Signal	Rt	Signal	Rt	Signal	Rt	Signal	Rt	Signal	Rt
GTX1,4				6000	7	4000	7	20000	7.5
C1,2
dcNEO						7000	7
dcSTX		20000	7
GTX2,3		20000	7
GTX5		20000	7
STX
OXIDIZED SAMPLES SIGNALS SUBTRACTED BY THE NON OXIDIZED SAMPLES SIGNALS
		I	II	III	IV	V	VI	VII	VIII	IX	X	XI	XII	XIII	XIV	XV	XVI	XVII	XVIII	XIX	XX
SAMPLE ID		N1	N2	N3	0	0	0	0	0	0	0	0	0	0	0	0	0	0	0	0	0
TOXINS		Areas
GTX1,4		0	6000	4000	20000	0	0	0	0	0	0	0	0	0	0	0	0	0	0	0	0
C1,2		0	0	0	0	0	0	0	0	0	0	0	0	0	0	0	0	0	0	0	0			AREA <CUT-OFF
dcNEO		0	0	7000	0	0	0	0	0	0	0	0	0	0	0	0	0	0	0	0	0			AREA INCLUDED BETWEEN CUT-OFF AND 1.5 CUT-OFF
dcSTX		20000	0	0	0	0	0	0	0	0	0	0	0	0	0	0	0	0	0	0	0			AREA > 1.5 CUT-OFF
GTX2,3		20000	0	0	0	0	0	0	0	0	0	0	0	0	0	0	0	0	0	0	0
GTX5		20000	0	0	0	0	0	0	0	0	0	0	0	0	0	0	0	0	0	0	0
STX		0	0	0	0	0	0	0	0	0	0	0	0	0	0	0	0	0	0	0	0
GTX1-4		0	1	0	5	0	0	0	0	0	0	0	0	0	0	0	0	0	0	0	0
C1-2		0	0	0	0	0	0	0	0	0	0	0	0	0	0	0	0	0	0	0	0
dcNEO		0	0	0	0	0	0	0	0	0	0	0	0	0	0	0	0	0	0	0	0
dcSTX		5	0	0	0	0	0	0	0	0	0	0	0	0	0	0	0	0	0	0	0
GTX2-3		5	0	0	0	0	0	0	0	0	0	0	0	0	0	0	0	0	0	0	0
GTX5		5	0	0	0	0	0	0	0	0	0	0	0	0	0	0	0	0	0	0	0
STX		0	0	0	0	0	0	0	0	0	0	0	0	0	0	0	0	0	0	0	0
		15	1	0	5	0	0	0	0	0	0	0	0	0	0	0	0	0	0	0	0
JUDGMENT				♦		♦	♦	♦	♦	♦	♦	♦	♦	♦	♦	♦	♦	♦	♦	♦	♦	PST<600 µg STX·2HCl eqv/kg
			♦																			CONCENTRATION ESTIMATION
		♦			♦																	PST CONFIRMATION
CONCENTRATION ESTIMATION BY COMPARISON OF SAMPLES SIGNALS WITH QC+ SIGNALS
SAMPLE ID		N1	N2	N3	0	0	0	0	0	0	0	0	0	0	0	0	0	0	0	0	0
TOXINS		µg STX·2HCl eqv/kg
GTX1,4			242.424
C1,2			0
dcNEO			0
dcSTX			0
GTX2,3			0
GTX5			0
STX			0
PSTs tot		0	242.424	0	0	0	0	0	0	0	0	0	0	0	0	0	0	0	0	0	0
		PST: < 600	PST: < 600	PST: < 600	PST: < 600	PST: < 600	PST: < 600	PST: < 600	PST: < 600	PST: < 600	PST: < 600	PST: < 600	PST: < 600	PST: < 600	PST: < 600	PST: < 600	PST: < 600	PST: < 600	PST: < 600	PST: < 600	PST: < 600
weight correction factor		1	2	3	4	5	6	7	8	9	10	11	12	13	14	15	16	17	18	19	20
		0.998004	1.0101	0.996016	#DIV/0!	#DIV/0!	#DIV/0!	#DIV/0!	#DIV/0!	#DIV/0!	#DIV/0!	#DIV/0!	#DIV/0!	#DIV/0!	#DIV/0!	#DIV/0!	#DIV/0!	#DIV/0!	#DIV/0!	#DIV/0!	#DIV/0!
